# Supplementary material for: Development of a Low-Cost and Easy-Assembly Capillary Electrophoresis System for Separation of DNA
Source: Bioengineering (Basel). 2025 Mar 17;12(3):303. doi: 10.3390/bioengineering12030303 (PMC11939447; doi:10.3390/bioengineering12030303)
Supplement: Supplementary file 1 [file bioengineering-12-00303-s001.zip]

Archive with 1 entries (1 files):
- bioengineering-3496165-supplementary.pdf
